# Supplementary material for: Polygenic Risk Score Improves Cataract Prediction in East Asian Population
Source: Biomedicines. 2022 Aug 8;10(8):1920. doi: 10.3390/biomedicines10081920 (PMC9406175; doi:10.3390/biomedicines10081920)
Supplement: Supplementary file 1 [file biomedicines-10-01920-s001.zip]

Archive with 1 entries (1 files):
- biomedicines-1656924-supplementary.xlsx
