# Supplementary material for: Polygenic Risk Score Improves Cataract Prediction in East Asian Population
Source: Biomedicines. 2022 Aug 8;10(8):1920. doi: 10.3390/biomedicines10081920 (PMC9406175; doi:10.3390/biomedicines10081920)
Supplement: Supplementary file 1 [file biomedicines-10-01920-s001.zip › biomedicines-1656924-supplementary.xlsx]

## Sheet: TableS1(case <60_twb2)
Table S1. Cataract-associated SNPs identfied by GWAS among the young cases (<60 years old)
SNP	CHR	BP	A1	F_A	F_U	A2	MAF	CHISQ	P	OR	adj.P	adj.OR	Gene	adj.P in TWB1	pval.BBJ	pval.UKB
rs7513180	1	63874130	A	0.03579	0.02373	G	0.02529	20.09	7.39e-06	1.527	2.913e-06	1.591	ROR1	-	-	0.4
rs117994780	2	71677869	A	0.02517	0.01539	G	0.01665	19.78	8.69e-06	1.651	1.29e-05	1.676	DYSF	0.9734	-	0.9
rs237885	3	8753857	G	0.2696	0.305	T	0.3005	20.05	7.55e-06	0.8412	2.574e-06	0.8302	CAV3,OXTR	0.5917	0.85	0.33
rs3814411	3	112333058	A	0.02214	0.01307	G	0.01424	19.82	8.5e-06	1.709	1.985e-05	1.719	CD200	-
rs143616043	5	51456733	T	0.02783	0.04289	C	0.04095	19.69	9.11e-06	0.6389	7.82e-06	0.6291	ISL1	0.25	-	-
rs146654893	9	21619135	T	0.01959	0.01118	C	0.01227	19.69	9.11e-06	1.766	2.671e-05	1.751	F2Z2F3	-	-	-
rs117753381	10	10644914	C	0.02692	0.01619	T	0.01757	22.45	2.15e-06	1.681	3.299e-06	1.707	CELF2	0.7881	-	-
rs77137422	12	20324909	T	0.04933	0.03411	A	0.03608	22.57	2.03e-06	1.469	1.048e-05	1.449	PDE3A	0.4434	0.31	0.13
rs75815009	12	20326956	T	0.04951	0.03428	C	0.03625	22.55	2.05e-06	1.468	9.753e-06	1.45	PDE3A	0.4544	0.31	0.25
rs76880723	12	20327201	A	0.04877	0.0339	T	0.03583	21.7	3.19e-06	1.461	1.409e-05	1.444	PDE3A	0.3659	0.31	0.26
rs75399966	12	20328250	G	0.04951	0.03431	C	0.03628	22.43	2.18e-06	1.466	1.027e-05	1.449	PDE3A	0.4549	0.31	0.16
rs79800984	12	20328700	G	0.04951	0.03431	A	0.03628	22.43	2.18e-06	1.466	1.027e-05	1.449	PDE3A	0.4549	0.31	0.16
rs75719392	12	20348989	A	0.04902	0.03445	C	0.03633	20.58	5.71e-06	1.445	1.591e-05	1.439	PDE3A	0.2487	0.29	0.084
rs77044239	12	20349035	G	0.05415	0.03904	A	0.04098	19.64	9.35e-06	1.409	1.656e-05	1.415	PDE3A	0.247	0.26	0.22
rs9788929	16	16829414	C	0.1914	0.1625	A	0.1662	20.4	6.27e-06	1.22	3.307e-05	1.207	XYLT1	0.3276	0.91	0.012
rs35128250	16	16832922	C	0.1923	0.164	A	0.1677	19.52	9.94e-06	1.214	5.472e-05	1.2	XYLT1	0.504	0.95	0.018
rs1115544	19	53653048	C	0.109	0.08728	G	0.09007	19.61	9.48e-06	1.28	9.755e-05	1.254	RNU6-698P, DPRX	0.8477	-	0.37
rs76490843	19	53653490	A	0.1101	0.08793	G	0.09079	20.34	6.49e-06	1.284	7.583e-05	1.257	RNU6-698P, DPRX	0.9417	-	0.29
chr19:53653939_TA_T	19	53653939	T	0.1101	0.08811	TA	0.09094	19.89	8.21e-06	1.28	8.823e-05	1.254	RNU6-698P, DPRX	0.9481	-	-
rs139540574	19	53653954	A	0.1101	0.08815	G	0.09098	19.89	8.19e-06	1.28	8.835e-05	1.254	RNU6-698P, DPRX	0.9826	-	0.29
rs117427397	19	53654013	A	0.1092	0.08727	G	0.09009	19.9	8.16e-06	1.282	8.279e-05	1.257	RNU6-698P, DPRX	0.9661	-	0.29
rs58309222	19	53654331	G	0.1101	0.0881	A	0.09092	19.92	8.09e-06	1.28	8.718e-05	1.255	RNU6-698P, DPRX	0.9607	-	0.29
rs79218462	19	53658220	A	0.1076	0.0857	T	0.08851	20.07	7.46e-06	1.286	8.021e-05	1.26	RNU6-698P, DPRX	0.9365	-	0.37
rs147288701	19	53658653	C	0.1081	0.08595	T	0.0888	20.6	5.67e-06	1.289	6.181e-05	1.264	RNU6-698P, DPRX	0.9333	-	0.35
rs142443612	19	53658879	A	0.1081	0.08594	T	0.08879	20.61	5.64e-06	1.29	6.248e-05	1.264	DPRX	0.968	-	0.32
rs117382446	19	53659482	A	0.108	0.08567	G	0.08854	20.87	4.92e-06	1.292	5.712e-05	1.266	DPRX	0.8681	-	0.31
rs8104302	19	53660125	T	0.1081	0.08552	C	0.08843	21.36	3.81e-06	1.296	4.59e-05	1.27	DPRX	0.8749	-	0.31
rs78688360	19	53661313	A	0.1076	0.08517	G	0.08806	21.1	4.35e-06	1.295	6.137e-05	1.265	DPRX	0.8991	-	0.28
rs118017328	19	53661788	G	0.1073	0.08495	C	0.08782	20.88	4.89e-06	1.294	6.865e-05	1.264	MIR512-1, DPRX	0.8833	-	0.19
rs201313459	19	53662950	T	0.107	0.0842	TA	0.08714	21.94	2.81e-06	1.303	4.654e-05	1.272	MIR512-1, DPRX	0.7832	-	0.37
rs260503	19	58278729	T	0.4222	0.4605	C	0.4555	20.05	7.53e-06	0.8561	1.163e-05	0.8553	ZNF8-ERVK3-1	-	0.8	0.98
rs374431	19	58279347	G	0.4243	0.4625	C	0.4576	20.08	7.44e-06	0.8563	1.072e-05	0.855	ZNF8-ERVK3-1	-	0.81	0.99
rs260501	19	58279441	T	0.4243	0.4625	G	0.4575	20.03	7.62e-06	0.8565	1.103e-05	0.8552	ZNF8-ERVK3-1	-	0.81	0.98
rs260498	19	58280824	T	0.4246	0.4625	A	0.4576	19.71	9.03e-06	0.8577	1.285e-05	0.8564	ZNF8-ERVK3-1	-	0.82	0.98
rs260497	19	58280847	T	0.4246	0.4625	C	0.4576	19.71	9.03e-06	0.8577	1.285e-05	0.8564	ZNF8-ERVK3-1	-	0.82	0.96
rs928724	21	38434963	C	0.05286	0.03734	T	0.03934	21.73	3.13e-06	1.439	4.208e-06	1.45	ERG	0.2022	0.25	0.24
rs9979478	21	38435575	C	0.05169	0.03628	T	0.03826	21.99	2.75e-06	1.448	4.814e-06	1.454	ERG	0.1768	0.12	0.31
rs13052814	21	38436778	A	0.05021	0.03464	C	0.03663	23.14	1.51e-06	1.473	3.972e-06	1.47	ERG	0.07364	0.17	0.5
rs13046594	21	38436779	T	0.05021	0.03464	C	0.03663	23.14	1.51e-06	1.473	3.972e-06	1.47	ERG	0.07364	0.16	0.5
rs738096	22	17773177	T	0.3911	0.4289	C	0.4241	19.88	8.24e-06	0.8552	1.78e-05	0.8579	BID	-	0.38	0.65
rs76079963	22	48857843	G	0.03724	0.02495	A	0.02654	19.81	8.57e-06	1.511	0.0001339	1.449	TAFA5	-	-	0.57
rs28436879	22	48858522	G	0.03698	0.02474	C	0.02632	19.82	8.5e-06	1.514	0.0001111	1.457	TAFA5	-	-	-
Abbreviations: SNP = single nucleotide polymorphism; CHR = chromosome; BP=base pairs; A1, A2: alleles; F=allele frequency; MAF=minor allele frequency; CHISQ=chi-square distribution; OR = odds ratio; TWB1.0=TaiwanBiobank 1.0; BBJ=BioBank Japan; UKB=UK Biobank
Adjusted covariates: diabetes, hypertension, asthma, hyperlipidemia, age, sex, BMI, GFR

## Sheet: Table S2(case >=60_twb2)
Table S2. Cataract-associated SNPs identified by GWAS among the old cases (≥ 60 years old)
SNP	CHR	BP	A1	F_A	F_U	A2	MAF	CHISQ	P	OR	adj.P	adj.OR	Gene	adj.P in TWB1	pval.BBJ	pval.UKB	pval.UKB
rs140318176	2	125365220	T	0.01348	0.02041	G	0.01848	19.53	9.91e-06	0.656	3.957e-05	0.6686	-	0.4233	-	-	-
rs145085271	4	8881465	A	0.03241	0.02413	G	0.02643	19.66	9.27e-06	1.355	4.321e-05	1.34	HMX1	-	-	0.68	0.68
rs143882762	4	8882509	C	0.02103	0.01329	G	0.01545	29.03	7.12e-08	1.595	1.037e-06	1.563	HMX1	-	-	-	-
rs145183680	4	8893403	T	0.02181	0.01371	C	0.01597	30.83	2.82e-08	1.604	4.611e-07	1.575	HMX1	-	-	-	-
rs145208055	4	8895796	G	0.02181	0.01371	C	0.01597	30.83	2.82e-08	1.604	4.611e-07	1.575	HMX1	-	-	-	-
rs11133245	4	53154174	G	0.1834	0.2045	T	0.1987	20.33	6.53e-06	0.8737	7.65e-06	0.8709	SCFD2	0.731	0.14	0.33	0.33
rs28433905	4	53156476	A	0.3013	0.3263	T	0.3193	20.83	5.01e-06	0.8905	3.553e-05	0.8974	SCFD2	0.9279	0.98	0.62	0.62
rs71597822	4	53169667	A	0.1825	0.2033	G	0.1975	20.1	7.37e-06	0.8746	7.124e-06	0.8707	SCFD2	0.6729	0.21	0.57	0.57
rs9345070	6	91015542	A	0.4682	0.4958	G	0.4881	22.55	2.05e-06	0.8952	3.39e-06	0.8941	MAP3K7	0.4552	0.49	0.41	0.41
rs60322130	6	121621836	C	0.101	0.1186	T	0.1137	22.3	2.33e-06	0.8348	6.898e-06	0.8375	GJA1	0.9121	0.48	0.37	0.37
rs56368869	6	121670230	C	0.1231	0.1409	A	0.1359	19.85	8.37e-06	0.8561	2.096e-05	0.859	GJA1	0.73	0.78	0.43	0.43
rs56672972	6	121671948	T	0.1231	0.1409	C	0.1359	19.85	8.37e-06	0.8561	2.096e-05	0.859	GJA1	0.7529	0.77	0.43	0.43
rs55653205	6	121677039	C	0.1231	0.1409	A	0.1359	19.85	8.37e-06	0.8561	2.096e-05	0.859	GJA1	0.6808	0.79	0.42	0.42
rs6914088	6	121678280	A	0.1231	0.1408	C	0.1359	19.79	8.63e-06	0.8563	2.128e-05	0.8591	GJA1	0.6808	0.75	0.42	0.42
rs76525518	6	121681559	C	0.1231	0.1409	T	0.1359	19.82	8.53e-06	0.8562	2.092e-05	0.859	GJA1	0.694	0.76	0.42	0.42
rs75550714	6	121681724	T	0.1231	0.1409	C	0.1359	19.82	8.53e-06	0.8562	2.092e-05	0.859	GJA1	0.694	0.76	0.42	0.42
rs6420720	6	121745937	G	0.1271	0.1469	C	0.1414	23.55	1.22e-06	0.8459	3.668e-06	0.8491	GJA1	0.7689	0.37	0.57	0.57
rs4446591	6	121746210	T	0.1271	0.1469	C	0.1414	23.55	1.22e-06	0.8459	3.668e-06	0.8491	GJA1	0.7689	0.37	0.55	0.55
rs4535578	6	121746235	C	0.1271	0.1469	T	0.1414	23.55	1.22e-06	0.8459	3.668e-06	0.8491	GJA1	0.7689	0.37	0.56	0.56
rs55806236	6	121749467	G	0.1273	0.147	A	0.1415	23.45	1.29e-06	0.8463	3.645e-06	0.8491	GJA1	0.7899	0.37	0.56	0.56
rs76118014	6	121754363	T	0.1274	0.1474	C	0.1418	23.93	1e-06	0.845	3.126e-06	0.8483	GJA1	0.7343	0.37	0.55	0.55
rs4245519	6	121754417	G	0.1274	0.1474	A	0.1419	24.05	9.38e-07	0.8447	2.937e-06	0.8479	GJA1	0.7189	0.38	0.55	0.55
rs3005115	6	121757154	G	0.1292	0.1491	A	0.1436	23.61	1.18e-06	0.8473	3.311e-06	0.85	GJA1	0.7386	0.37	0.58	0.58
rs2951196	6	121757338	T	0.1288	0.1487	A	0.1431	23.76	1.09e-06	0.8466	2.867e-06	0.8488	GJA1	0.7386	0.37	0.55	0.55
rs56381749	6	121757912	T	0.1288	0.1487	C	0.1431	23.76	1.09e-06	0.8466	2.867e-06	0.8488	GJA1	0.7541	0.36	0.55	0.55
rs2951195	6	121759852	A	0.1288	0.1486	G	0.1431	23.67	1.14e-06	0.8468	2.835e-06	0.8486	GJA1	0.7309	0.37	0.56	0.56
rs56091585	6	121760721	G	0.1288	0.1486	C	0.1431	23.76	1.09e-06	0.8465	2.649e-06	0.8482	GJA1	0.7423	0.36	0.56	0.56
rs3005118	6	121761081	A	0.1288	0.1486	C	0.1431	23.76	1.09e-06	0.8465	2.649e-06	0.8482	GJA1	0.7423	0.36	0.53	0.53
rs11753881	6	121761816	G	0.1276	0.1472	C	0.1417	23.03	1.59e-06	0.8479	3.718e-06	0.8496	GJA1	0.6763	0.36	0.55	0.55
rs56026675	6	121765229	A	0.1288	0.1487	G	0.1431	23.65	1.16e-06	0.8469	2.884e-06	0.8488	GJA1	0.7233	0.35	0.54	0.54
rs55919605	6	121766680	A	0.1288	0.1487	C	0.1431	23.65	1.16e-06	0.8469	2.884e-06	0.8488	GJA1	0.7675	0.35	0.54	0.54
rs55650910	6	121766976	T	0.1297	0.1492	C	0.1438	22.89	1.72e-06	0.8495	3.84e-06	0.8508	GJA1	0.687	0.35	0.57	0.57
rs74374541	6	121768166	C	0.1288	0.1487	T	0.1431	23.65	1.16e-06	0.8469	2.884e-06	0.8488	GJA1	0.7675	0.35	0.55	0.55
rs78158083	6	121768433	T	0.1288	0.1487	A	0.1431	23.65	1.16e-06	0.8469	2.884e-06	0.8488	GJA1	0.7675	0.35	0.55	0.55
rs552101805	6	121768916	T	0.1294	0.1483	C	0.143	21.4	3.73e-06	0.8536	7.166e-06	0.8544	GJA1	0.6742	0.35	-	-
rs565935148	6	121768918	T	0.1294	0.1483	C	0.143	21.4	3.73e-06	0.8536	7.166e-06	0.8544	GJA1	0.6742	0.35	-	-
rs534615630	6	121768920	T	0.1294	0.1483	C	0.143	21.4	3.73e-06	0.8536	7.166e-06	0.8544	GJA1	0.6742	0.41	-	-
rs757780323	6	121768922	T	0.1192	0.138	C	0.1328	22.29	2.35e-06	0.8454	4.939e-06	0.8465	GJA1	0.6116	-	-	-
rs60685678	6	121769247	A	0.1288	0.1487	G	0.1431	23.62	1.17e-06	0.847	2.939e-06	0.8489	GJA1	0.7488	0.35	0.53	0.53
rs55977176	6	121769766	C	0.1286	0.148	G	0.1426	22.67	1.92e-06	0.8494	4.295e-06	0.8508	GJA1	0.8394	0.35	0.58	0.58
rs56008547	6	121769770	C	0.1286	0.148	T	0.1426	22.67	1.92e-06	0.8494	4.295e-06	0.8508	GJA1	0.8394	0.35	0.58	0.58
rs60920870	6	121771061	C	0.1288	0.1487	T	0.1431	23.72	1.11e-06	0.8467	2.681e-06	0.8483	GJA1	0.7488	0.35	0.59	0.59
rs78913111	6	121771184	G	0.1288	0.1487	A	0.1431	23.72	1.11e-06	0.8467	2.681e-06	0.8483	GJA1	0.7488	0.35	0.59	0.59
rs76194297	6	121771318	A	0.1288	0.1487	C	0.1431	23.72	1.11e-06	0.8467	2.681e-06	0.8483	GJA1	0.7857	0.41	0.6	0.6
rs150106340	6	121771653	A	0.1267	0.1461	AGGCTGGAGTGTAATGGCAT	0.1407	22.82	1.78e-06	0.8481	4.543e-06	0.8504	GJA1	0.8381	0.41	-	-
rs73769232	6	121772017	A	0.1292	0.1488	G	0.1434	23.1	1.54e-06	0.8488	3.416e-06	0.8501	GJA1	0.7921	0.34	0.59	0.59
rs34247472	6	121772391	T	0.1292	0.1488	TA	0.1434	23.1	1.54e-06	0.8488	3.416e-06	0.8501	GJA1	0.7921	-	0.59	0.59
rs184947110	6	121773083	A	0.1292	0.1488	G	0.1434	23.1	1.54e-06	0.8488	3.416e-06	0.8501	GJA1	0.7921	0.34	0.56	0.56
rs73769234	6	121773084	G	0.1292	0.1488	T	0.1434	23.1	1.54e-06	0.8488	3.416e-06	0.8501	GJA1	0.7921	0.34	0.61	0.61
rs73769235	6	121773371	A	0.1292	0.1488	G	0.1434	23.1	1.54e-06	0.8488	3.416e-06	0.8501	GJA1	0.7921	0.34	0.61	0.61
rs11758340	6	121773987	T	0.1295	0.1489	C	0.1435	22.68	1.91e-06	0.85	3.898e-06	0.8509	GJA1	0.7696	0.34	0.57	0.57
rs747639102	6	121774063	T	0.1291	0.1485	TC	0.1431	22.69	1.91e-06	0.8499	4.625e-06	0.8518	GJA1	0.8077	-	-	-
rs11758385	6	121774171	T	0.129	0.1484	C	0.143	22.76	1.83e-06	0.8496	3.798e-06	0.8506	GJA1	0.7473	0.34	0.61	0.61
rs151265421	6	121774319	CTG	0.1292	0.1488	C	0.1434	23.1	1.54e-06	0.8488	3.416e-06	0.8501	GJA1	0.7921	0.34	0.62	0.62
rs73769247	6	121774460	T	0.1293	0.1489	C	0.1434	23.13	1.51e-06	0.8487	3.282e-06	0.8498	GJA1	0.7954	0.34	0.61	0.61
rs146771367	6	121774527	GATTACGT	0.1292	0.1488	G	0.1434	23.1	1.54e-06	0.8488	3.416e-06	0.8501	GJA1	0.7921	0.49	-	-
rs78041416	6	121774551	A	0.1292	0.1488	G	0.1434	23.1	1.54e-06	0.8488	3.416e-06	0.8501	GJA1	0.7921	0.34	0.61	0.61
rs73769249	6	121774649	A	0.1292	0.1488	G	0.1434	23.1	1.54e-06	0.8488	3.416e-06	0.8501	GJA1	0.7921	0.34	0.61	0.61
rs141190454	6	121774846	G	0.1224	0.1426	A	0.137	25.19	5.18e-07	0.8385	1.411e-06	0.8403	GJA1	0.7113	0.49	-	-
rs73769251	6	121775213	A	0.1292	0.1488	G	0.1434	23.04	1.59e-06	0.849	3.59e-06	0.8504	GJA1	0.7921	0.34	0.6	0.6
rs73769252	6	121775293	C	0.1292	0.1488	G	0.1434	23.04	1.59e-06	0.849	3.59e-06	0.8504	GJA1	0.7921	0.34	0.6	0.6
rs58036133	6	121775593	T	0.1292	0.1488	C	0.1434	23.04	1.59e-06	0.849	3.59e-06	0.8504	GJA1	0.8079	0.34	0.6	0.6
rs11752996	6	121776011	C	0.1292	0.1488	G	0.1433	23.17	1.48e-06	0.8485	3.347e-06	0.8499	GJA1	0.8274	0.34	0.62	0.62
rs11753011	6	121776088	A	0.1292	0.1488	G	0.1433	23.11	1.53e-06	0.8487	3.481e-06	0.8501	GJA1	0.8274	0.34	0.61	0.61
rs56957653	6	121776361	G	0.1292	0.1488	T	0.1433	23.11	1.53e-06	0.8487	3.481e-06	0.8501	GJA1	0.8274	0.34	0.61	0.61
rs61394329	6	121776423	G	0.1292	0.1488	T	0.1433	23.11	1.53e-06	0.8487	3.481e-06	0.8501	GJA1	0.8274	0.34	0.6	0.6
rs58745156	6	121776552	C	0.1292	0.1488	T	0.1433	23.11	1.53e-06	0.8487	3.481e-06	0.8501	GJA1	0.8274	0.34	0.61	0.61
rs77516322	6	121777254	G	0.1292	0.1488	A	0.1433	23.11	1.53e-06	0.8487	3.481e-06	0.8501	GJA1	0.8274	0.34	0.61	0.61
rs76858998	6	121777288	G	0.1292	0.1488	A	0.1433	23.11	1.53e-06	0.8487	3.481e-06	0.8501	GJA1	0.8274	0.34	0.61	0.61
rs57596051	6	121778002	C	0.1292	0.1488	T	0.1433	23.11	1.53e-06	0.8487	3.481e-06	0.8501	GJA1	0.8274	0.34	0.61	0.61
rs11754835	6	121778597	T	0.1292	0.1488	G	0.1433	23.11	1.53e-06	0.8487	3.481e-06	0.8501	GJA1	0.8274	0.34	0.61	0.61
rs55720414	6	121778924	C	0.1292	0.1488	T	0.1433	23.11	1.53e-06	0.8487	3.481e-06	0.8501	GJA1	0.8274	0.34	0.61	0.61
rs56294367	6	121778931	A	0.1292	0.1488	G	0.1433	23.11	1.53e-06	0.8487	3.481e-06	0.8501	GJA1	0.8274	0.34	0.61	0.61
rs55682261	6	121779143	G	0.1292	0.1488	A	0.1433	23.11	1.53e-06	0.8487	3.481e-06	0.8501	GJA1	0.8274	0.34	0.63	0.63
rs55937948	6	121779226	T	0.1292	0.1488	C	0.1433	23.11	1.53e-06	0.8487	3.481e-06	0.8501	GJA1	0.8274	0.34	0.58	0.58
rs55938140	6	121779388	G	0.1292	0.1488	T	0.1433	23.11	1.53e-06	0.8487	3.481e-06	0.8501	GJA1	0.8274	0.34	0.62	0.62
rs76194463	6	121779403	G	0.1292	0.1488	A	0.1433	23.11	1.53e-06	0.8487	3.481e-06	0.8501	GJA1	0.8274	0.34	0.62	0.62
rs75871396	6	121780456	A	0.1292	0.1488	G	0.1433	23.11	1.53e-06	0.8487	3.481e-06	0.8501	GJA1	0.8274	0.34	0.61	0.61
rs73769254	6	121780701	T	0.1292	0.1488	C	0.1433	23.11	1.53e-06	0.8487	3.481e-06	0.8501	GJA1	0.8274	0.34	0.61	0.61
rs79750741	6	121781160	A	0.1292	0.1488	G	0.1433	23.11	1.53e-06	0.8487	3.481e-06	0.8501	GJA1	0.8274	0.34	0.61	0.61
rs78969541	6	121781511	T	0.1292	0.1488	A	0.1433	23.11	1.53e-06	0.8487	3.481e-06	0.8501	GJA1	0.8274	0.34	0.61	0.61
rs57838126	6	121782091	C	0.1292	0.1488	T	0.1433	23.11	1.53e-06	0.8487	3.481e-06	0.8501	GJA1	0.8274	0.3	0.61	0.61
rs61395733	6	121782092	T	0.1292	0.1488	C	0.1433	23.11	1.53e-06	0.8487	3.481e-06	0.8501	GJA1	0.8274	0.3	0.61	0.61
rs60205455	6	121782119	C	0.1292	0.1488	T	0.1433	23.11	1.53e-06	0.8487	3.481e-06	0.8501	GJA1	0.8274	0.34	0.61	0.61
rs56369244	6	121782451	A	0.1292	0.1488	G	0.1433	23.11	1.53e-06	0.8487	3.481e-06	0.8501	GJA1	0.8274	0.34	0.62	0.62
rs56222263	6	121782798	G	0.1292	0.1488	A	0.1433	23.11	1.53e-06	0.8487	3.481e-06	0.8501	GJA1	0.8274	0.34	0.6	0.6
rs55871817	6	121783505	C	0.1292	0.1488	T	0.1433	23.11	1.53e-06	0.8487	3.481e-06	0.8501	GJA1	0.8274	0.34	0.6	0.6
rs75339810	6	121783978	T	0.1298	0.1493	C	0.1439	22.73	1.86e-06	0.85	4.18e-06	0.8514	GJA1	0.8034	0.34	0.61	0.61
rs75814152	6	121784055	G	0.1292	0.1488	A	0.1433	23.11	1.53e-06	0.8487	3.481e-06	0.8501	GJA1	0.8274	0.34	0.59	0.59
rs56065128	6	121784212	T	0.1292	0.1488	C	0.1433	23.11	1.53e-06	0.8487	3.481e-06	0.8501	GJA1	0.8274	0.34	0.61	0.61
rs55998130	6	121784559	AG	0.1297	0.1494	A	0.1439	23.24	1.43e-06	0.8484	3.031e-06	0.8493	GJA1	0.8152	0.34	-	-
rs56207299	6	121785455	T	0.1292	0.1488	C	0.1433	23.11	1.53e-06	0.8487	3.481e-06	0.8501	GJA1	0.8274	0.35	0.61	0.61
rs56112354	6	121785494	C	0.1292	0.1488	A	0.1433	23.11	1.53e-06	0.8487	3.481e-06	0.8501	GJA1	0.8274	0.35	0.61	0.61
rs56182241	6	121785614	GT	0.1292	0.1488	G	0.1433	23.11	1.53e-06	0.8487	3.481e-06	0.8501	GJA1	0.8274	-	0.61	0.61
rs55765990	6	121785662	T	0.1292	0.1488	C	0.1433	23.11	1.53e-06	0.8487	3.481e-06	0.8501	GJA1	0.8274	0.35	0.6	0.6
rs55640301	6	121785770	A	0.1292	0.1488	C	0.1433	23.11	1.53e-06	0.8487	3.481e-06	0.8501	GJA1	0.8274	0.35	0.61	0.61
rs11756097	6	121786299	T	0.1292	0.1488	C	0.1433	23.11	1.53e-06	0.8487	3.481e-06	0.8501	GJA1	0.8274	0.35	0.61	0.61
rs79398105	6	121786533	T	0.1292	0.1488	C	0.1433	23.11	1.53e-06	0.8487	3.481e-06	0.8501	GJA1	0.8274	0.35	0.62	0.62
rs11752019	6	121786802	G	0.1292	0.1488	A	0.1433	23.11	1.53e-06	0.8487	3.481e-06	0.8501	GJA1	0.8274	0.35	0.61	0.61
rs56268509	6	121787046	T	0.1292	0.1488	C	0.1433	23.11	1.53e-06	0.8487	3.481e-06	0.8501	GJA1	0.8274	0.35	0.61	0.61
rs56367022	6	121787112	G	0.1292	0.1488	T	0.1433	23.11	1.53e-06	0.8487	3.481e-06	0.8501	GJA1	0.8274	0.35	0.61	0.61
rs79197603	6	121787634	T	0.129	0.1485	C	0.1431	22.91	1.7e-06	0.8492	3.632e-06	0.8503	GJA1	0.87	0.35	0.61	0.61
rs74774546	6	121787961	T	0.1254	0.1461	C	0.1404	26.05	3.32e-07	0.8378	1.103e-06	0.8408	GJA1	0.9701	0.35	0.59	0.59
rs79691924	6	121788318	A	0.1292	0.1488	G	0.1433	23.11	1.53e-06	0.8487	3.481e-06	0.8501	GJA1	0.8274	0.35	0.59	0.59
rs144749517	6	121788377	GTTA	0.1292	0.1488	G	0.1433	23.11	1.53e-06	0.8487	3.481e-06	0.8501	GJA1	0.8274	0.35	-	-
chr6:121788555_T_TAAA	6	121788555	TAAA	0.1287	0.1481	T	0.1427	22.55	2.05e-06	0.8501	4.69e-06	0.8517	GJA1	0.7962	-	-	-
rs77525426	6	121788753	G	0.1264	0.1448	A	0.1396	20.69	5.4e-06	0.8545	1.201e-05	0.8562	GJA1	0.7901	0.37	0.59	0.59
rs11758032	6	121788964	A	0.1291	0.1489	G	0.1434	23.55	1.22e-06	0.8473	2.822e-06	0.8488	GJA1	0.8305	0.35	0.59	0.59
rs34638808	6	121789105	C	0.1292	0.1488	T	0.1433	23.11	1.53e-06	0.8487	3.481e-06	0.8501	GJA1	0.8274	0.35	0.59	0.59
rs55642962	6	121791294	C	0.1292	0.1488	A	0.1434	23.17	1.49e-06	0.8485	3.419e-06	0.85	GJA1	0.8342	0.35	0.6	0.6
rs73769265	6	121792901	C	0.1292	0.1488	T	0.1434	23.17	1.49e-06	0.8485	3.419e-06	0.85	GJA1	0.8342	0.35	0.59	0.59
rs73538391	6	121793368	C	0.1292	0.1488	G	0.1434	23.17	1.49e-06	0.8485	3.419e-06	0.85	GJA1	0.8342	0.35	0.59	0.59
rs77617725	6	121793518	G	0.1292	0.1488	A	0.1434	23.17	1.49e-06	0.8485	3.419e-06	0.85	GJA1	0.8274	0.35	0.59	0.59
rs59713383	6	121793665	G	0.1292	0.1488	A	0.1434	23.17	1.49e-06	0.8485	3.419e-06	0.85	GJA1	0.8342	0.35	0.59	0.59
rs60535269	6	121793871	A	0.1292	0.1488	G	0.1434	23.17	1.49e-06	0.8485	3.419e-06	0.85	GJA1	0.8274	0.35	0.6	0.6
rs79152263	6	121794754	A	0.1292	0.1488	G	0.1433	23.11	1.53e-06	0.8487	3.535e-06	0.8502	GJA1	0.8274	0.35	0.58	0.58
rs61584254	6	121795620	G	0.1292	0.1488	A	0.1434	23.04	1.59e-06	0.8489	3.635e-06	0.8504	GJA1	0.8274	0.37	0.59	0.59
rs147668377	6	121797893	A	0.1293	0.1488	T	0.1434	22.86	1.75e-06	0.8495	3.918e-06	0.8509	GJA1	0.8274	0.36	0.6	0.6
rs11751161	6	121798057	G	0.1293	0.1488	C	0.1434	22.86	1.75e-06	0.8495	3.918e-06	0.8509	GJA1	0.8274	0.36	0.56	0.56
rs11751177	6	121798165	T	0.1293	0.1488	C	0.1434	22.86	1.75e-06	0.8495	3.918e-06	0.8509	GJA1	0.8274	0.36	0.56	0.56
rs78934265	6	121800422	C	0.1293	0.1487	T	0.1433	22.74	1.86e-06	0.8498	4.089e-06	0.8511	GJA1	0.8274	0.38	0.56	0.56
rs116591265	6	121801208	C	0.1293	0.1487	T	0.1433	22.67	1.92e-06	0.85	4.232e-06	0.8513	GJA1	0.7898	0.39	0.56	0.56
rs56379513	6	121801734	T	0.1293	0.1487	C	0.1433	22.67	1.92e-06	0.85	4.232e-06	0.8513	GJA1	0.7898	0.4	0.56	0.56
rs55693404	6	121801916	T	0.1293	0.1487	TC	0.1433	22.67	1.92e-06	0.85	4.232e-06	0.8513	GJA1	0.7898	-	0.56	0.56
rs117025917	6	121802781	G	0.1311	0.1503	C	0.1449	21.69	3.21e-06	0.8531	6.872e-06	0.8544	GJA1	0.7875	0.41	0.58	0.58
rs56287473	6	121803171	G	0.1298	0.1492	C	0.1438	22.5	2.1e-06	0.8507	5.083e-06	0.8527	GJA1	0.8366	0.54	0.58	0.58
rs77030097	6	121804024	T	0.1298	0.1492	C	0.1438	22.5	2.1e-06	0.8507	5.083e-06	0.8527	GJA1	0.8366	0.54	0.58	0.58
rs56161513	6	121804642	T	0.1298	0.1492	C	0.1438	22.5	2.1e-06	0.8507	5.083e-06	0.8527	GJA1	0.8366	0.55	0.58	0.58
rs78236173	6	121805439	A	0.1297	0.149	G	0.1436	22.34	2.29e-06	0.8512	5.592e-06	0.8532	GJA1	0.82	0.55	0.57	0.57
rs11752930	6	121805970	A	0.1269	0.1465	C	0.1411	23.21	1.46e-06	0.847	4.599e-06	0.8504	GJA1	0.8852	0.55	0.58	0.58
rs11754257	6	121807976	A	0.1299	0.1494	G	0.144	22.8	1.8e-06	0.8498	4.098e-06	0.8514	GJA1	0.9353	0.55	0.58	0.58
chr6:121811024_G_GA	6	121811024	GA	0.1272	0.1455	G	0.1404	20.31	6.6e-06	0.8559	1.501e-05	0.8576	GJA1	0.6437	-	-	-
rs80277881	6	121811943	G	0.1297	0.1488	A	0.1435	21.81	3.02e-06	0.8528	6.587e-06	0.8543	GJA1	0.8432	0.56	0.58	0.58
chr6:121812296_A_AT	6	121812296	AT	0.1196	0.1373	A	0.1323	19.72	8.94e-06	0.8539	1.531e-05	0.8539	GJA1	0.9007	-	-	-
rs76366848	6	121812617	A	0.1297	0.1488	C	0.1435	21.81	3.02e-06	0.8528	6.587e-06	0.8543	GJA1	0.8432	0.56	0.58	0.58
rs11758153	6	121813857	T	0.1297	0.1488	C	0.1435	21.81	3.02e-06	0.8528	6.587e-06	0.8543	GJA1	0.8432	0.56	0.58	0.58
rs11751999	6	121816772	G	0.1297	0.1488	A	0.1435	21.81	3.02e-06	0.8528	6.587e-06	0.8543	GJA1	0.8432	0.56	0.58	0.58
rs11751204	6	121819243	C	0.1297	0.1488	T	0.1435	21.83	2.98e-06	0.8528	6.555e-06	0.8542	GJA1	0.9307	0.57	0.58	0.58
rs56232068	6	121823981	A	0.1296	0.1486	G	0.1434	21.67	3.23e-06	0.8531	7.481e-06	0.855	GJA1	0.8316	0.57	0.57	0.57
rs55733964	6	121824155	T	0.1296	0.1486	C	0.1434	21.67	3.23e-06	0.8531	7.481e-06	0.855	GJA1	0.8316	0.57	0.59	0.59
rs79673256	6	121825260	G	0.1297	0.1488	A	0.1435	21.85	2.95e-06	0.8526	6.437e-06	0.8541	GJA1	0.8482	0.58	0.59	0.59
rs75251733	6	121827194	T	0.1297	0.1488	A	0.1435	21.85	2.95e-06	0.8526	6.437e-06	0.8541	GJA1	0.8396	0.59	0.58	0.58
rs79303692	6	121833673	G	0.1306	0.1496	A	0.1443	21.53	3.48e-06	0.854	7.436e-06	0.8554	GJA1	0.917	0.59	0.55	0.55
rs77327605	6	121833782	G	0.1306	0.1496	C	0.1443	21.53	3.48e-06	0.854	7.436e-06	0.8554	GJA1	0.917	0.58	0.56	0.56
rs2269580	6	121835758	C	0.1306	0.1497	T	0.1444	21.71	3.17e-06	0.8535	6.773e-06	0.8548	GJA1	0.917	0.59	0.55	0.55
rs78581308	6	121836308	A	0.1315	0.1503	G	0.1451	21.01	4.57e-06	0.8558	9.954e-06	0.8574	GJA1	0.953	0.58	0.55	0.55
rs2269583	6	121836488	T	0.1306	0.1497	C	0.1444	21.71	3.17e-06	0.8535	6.773e-06	0.8548	GJA1	0.917	0.58	0.58	0.58
rs866687010	6	121850912	A	0.1276	0.1467	T	0.1414	21.76	3.1e-06	0.8513	5.916e-06	0.8517	GJA1	0.6463	-	0.53	0.53
rs74884880	6	121851544	G	0.1302	0.1494	A	0.144	22.02	2.7e-06	0.8521	5.278e-06	0.8527	GJA1	0.8355	0.56	-	-
rs76588752	6	121852133	A	0.1305	0.1495	G	0.1442	21.44	3.65e-06	0.8543	7.47e-06	0.8554	GJA1	0.9086	0.56	0.48	0.48
rs78227613	6	121856186	A	0.1305	0.1495	G	0.1442	21.44	3.65e-06	0.8543	7.47e-06	0.8554	GJA1	0.9283	0.56	0.47	0.47
rs1521224	6	121973799	C	0.06622	0.08051	A	0.07652	21.2	4.15e-06	0.81	5.455e-06	0.8068	HSF2	0.1192	0.84	0.63	0.63
rs76840465	7	15542510	A	0.0214	0.01392	G	0.016	26.21	3.06e-07	1.549	2.293e-06	1.522	AGMO		-	-	-
rs4726964	7	148387540	G	0.04971	0.06195	T	0.05854	19.99	7.77e-06	0.7919	2.351e-05	0.7955	CNT-P2	0.8484	0.88	0.19	0.19
rs4726965	7	148387552	T	0.04967	0.06188	C	0.05848	19.91	8.12e-06	0.7923	2.313e-05	0.7953	CNT-P2	0.8288	0.89	0.16	0.16
rs4726966	7	148387557	G	0.04967	0.06191	A	0.0585	20.01	7.7e-06	0.7919	2.237e-05	0.795	CNT-P2	0.8288	0.89	0.16	0.16
rs148814099	9	89141883	T	0.01917	0.01285	C	0.01461	20.04	7.57e-06	1.501	2.441e-05	1.492	SHC3		-	-	-
rs144781246	9	89184401	A	0.02022	0.01367	G	0.0155	20.35	6.44e-06	1.489	1.812e-05	1.483	SHC3	0.1663	-	-	-
rs143845445	9	89328235	G	0.02197	0.0152	T	0.01709	19.95	7.95e-06	1.455	1.275e-05	1.465	SECISBP2	0.4123	-	-	-
rs10781570	10	132372299	G	0.1387	0.1214	A	0.1262	19.85	8.37e-06	1.166	3.218e-05	1.161	LRRC27		-	0.4	0.4
rs140979377	18	48230702	C	0.02345	0.03221	T	0.02977	19.65	9.29e-06	0.7213	1.112e-05	0.7161	ZBTB7C		0.84	0.35	0.35
rs12232653	18	77661802	G	0.248	0.2262	T	0.2323	19.8	8.59e-06	1.129	4.294e-05	1.122	GALR1		0.89	0.34	0.34
rs28503213	18	77663436	T	0.2459	0.2238	C	0.23	20.41	6.25e-06	1.131	3.4e-05	1.124	GALR1		-	-	-
rs2272537	19	35704684	C	0.1347	0.1173	T	0.1222	20.24	6.83e-06	1.171	2.369e-06	1.188	ZBTB32	0.3828	0.038	0.98	0.98
rs56792854	19	35737488	G	0.1316	0.1147	C	0.1194	19.75	8.82e-06	1.17	2.965e-06	1.187	KMT2B, IGFLR1	0.3229	0.036	0.98	0.98
rs60128322	19	35768908	C	0.1351	0.1179	T	0.1227	20.03	7.63e-06	1.169	1.613e-06	1.189	PROSER3		0.049	0.89	0.89
rs145231372	22	49221491	G	0.04495	0.05732	T	0.05387	21.96	2.79e-06	0.7741	1.32e-05	0.7825	-		-	-	-
Abbreviations: SNP = single nucleotide polymorphism; CHR = chromosome; BP=base pairs; A1, A2: alleles; F=allele frequency; MAF=minor allele frequency; CHISQ=chi-square distribution; OR = odds ratio; TWB1.0=TaiwanBiobank 1.0; BBJ=BioBank Japan; UKB=UK Biobank
Adjusted covariates: diabetes, hypertension, asthma, hyperlipidemia, age, sex, BMI, GFR

## Sheet: Table S3(case all_twb2)
Table S3. Cataract-associated SNPs identified by GWAS (case all)
SNP	CHR	BP	A1	F_A	F_U	A2	CHISQ	P	OR	adj.P	adj.OR	Gene	pval.BBJ	pval.UKB
rs62155645	2	142154616	A	0.1057	0.09113	G	22.22	2.43e-06	1.179	5.369e-06	1.179	LRP1B	0.32	0.23
rs140318176	2	125365220	T	0.0142	0.02041	G	19.83	8.48e-06	0.6916	3.457e-05	0.7041	HMX1	-	-
rs11335057	3	155856400	AT	0.1947	0.2138	A	20.35	6.46e-06	0.8889	2.429e-05	0.8937	SLC33A1	-	0.7
rs13091109	3	27187634	A	0.1417	0.1261	G	19.68	9.16e-06	1.145	1.874e-05	1.144	NEK10	0.54	0.97
rs7612312	3	27188739	A	0.1425	0.1267	C	19.95	7.94e-06	1.145	1.749e-05	1.144	NEK10	0.58	0.63
rs73038733	3	27222046	G	0.1455	0.1295	C	20.2	6.99e-06	1.145	1.362e-05	1.145	NEK10	0.43	0.95
rs73149363	3	27223903	A	0.1444	0.1287	C	19.54	9.84e-06	1.143	1.69e-05	1.144	NEK10	0.43	0.9
rs519400	3	155861041	T	0.1929	0.2126	C	21.72	3.15e-06	0.885	1.013e-05	0.8889	SLC33A1	0.35	0.65
rs60788059	3	155868172	G	0.1955	0.2149	A	20.89	4.86e-06	0.8878	1.962e-05	0.8929	GMPS	0.41	0.66
rs6777776	3	155869108	G	0.1955	0.2149	A	20.89	4.86e-06	0.8878	1.962e-05	0.8929	GMPS	0.42	0.67
rs143882762	4	8882509	C	0.01932	0.01329	G	22.12	2.57e-06	1.463	2.686e-07	1.538	HMX1	-	-
rs145183680	4	8893403	T	0.02003	0.01371	C	23.53	1.23e-06	1.471	1.288e-07	1.544	HMX1	-	-
rs145208055	4	8895796	G	0.02003	0.01371	C	23.53	1.23e-06	1.471	1.288e-07	1.544	HMX1	-	-
rs148030782	4	18598269	C	0.02167	0.01537	T	21.02	4.55e-06	1.419	1.896e-05	1.405	ENSG00000286046	-	-
rs144179970	4	18660838	A	0.01934	0.01356	G	19.72	8.95e-06	1.434	2.257e-05	1.431	ENSG00000286046	-	-
rs28433905	4	53156476	A	0.3039	0.3263	T	20.82	5.05e-06	0.9018	9.198e-06	0.9021	SCFD2	0.98	0.62
rs76840465	7	15542510	A	0.01993	0.01392	G	21.14	4.28e-06	1.44	1.157e-06	1.488	AGMO	-	-
rs10274334	7	47885733	C	0.3039	0.3265	G	21.18	4.19e-06	0.9008	9.42e-06	0.9023	PKD1L1	-	0.28
rs9690074	7	47893338	G	0.3109	0.3333	C	21.15	4.24e-06	0.9023	8.104e-06	0.9028	PKD1L1	0.62	0.58
rs11027335	11	23571655	T	0.4366	0.4138	G	19.54	9.83e-06	1.098	1.164e-05	1.1	CCDC179	0.82	0.16
rs201010367	12	8639686	GT	0.01817	0.01212	G	23.78	1.08e-06	1.508	1.597e-06	1.522	MFAP5	-	0.0046
rs60128322	19	35768908	C	0.1335	0.1179	T	20.3	6.63e-06	1.152	8.315e-06	1.155	PROSER3	0.049	0.89
rs12483421	21	46452668	T	0.3454	0.3678	C	19.86	8.33e-06	0.9067	1.498e-05	0.9066	DIP2A	0.1	0.097
Abbreviations: SNP = single nucleotide polymorphism; CHR = chromosome; BP=base pairs; A1, A2: alleles; F=allele frequency; CHISQ=chi-square distribution; OR = odds ratio; BBJ=BioBank Japan; UKB=UK Biobank
Adjusted covariates: diabetes, hypertension, asthma, hyperlipidemia, age, sex, BMI, GFR
